# Supplementary material for: Factors Associated with Live Birth After Placenta-Derived Mesenchymal Stromal Cell Therapy in Women with Recurrent Intrauterine Adhesions and Thin Endometrium
Source: Life (Basel). 2026 May 22;16(6):871. doi: 10.3390/life16060871 (PMC13302435; doi:10.3390/life16060871)
Supplement: Supplementary file 1 [file life-16-00871-s001.zip]

Archive with 1 entries (1 files):
- life-4233892-supplementary.pdf
